# Supplementary material for: The Efficacy of Music Intervention in Patients with Cancer Receiving Radiation Therapy: A Systematic Review and Meta-Analysis
Source: Cancers (Basel). 2025 Feb 18;17(4):691. doi: 10.3390/cancers17040691 (PMC11852407; doi:10.3390/cancers17040691)
Supplement: Supplementary file 1 [file cancers-17-00691-s001.zip]

Archive with 4 entries (4 files):
- Figure S1. Search methodology.jpg
- Table S1. PRISMA_2020_checklist.pdf
- Table S2. ROB2.0 depicts the bias risks in the included RCT studies.pdf
- Table S3. ROBINS-I. depicts the bias risks in the included cohort studies.pdf
